# Supplementary material for: Parapoxvirus Interleukin-10 Homologues Vary in Their Receptor Binding, Anti-Inflammatory, and Stimulatory Activities
Source: Pathogens. 2022 Apr 24;11(5):507. doi: 10.3390/pathogens11050507 (PMC9143231; doi:10.3390/pathogens11050507)
Supplement: Supplementary file 1 [file pathogens-11-00507-s001.zip]

Archive with 1 entries (1 files):
- pathogens-1686019-supplementary.pdf
